# Supplementary material for: TPI and GAPDH Interact with Rad9, Linking Glycolytic Enzymes to Cancer
Source: Int J Mol Sci. 2026 Jun 12;27(12):5327. doi: 10.3390/ijms27125327 (PMC13300414; doi:10.3390/ijms27125327)
Supplement: Supplementary file 1 [file ijms-27-05327-s001.zip]

Archive with 1 entries (1 files):
- ijms-4319715-supplementary.pdf
